# Supplementary material for: Acceleration of Near-IR Emission through Efficient Surface Passivation in Cd3P2 Quantum Dots
Source: Materials (Basel). 2023 Sep 22;16(19):6346. doi: 10.3390/ma16196346 (PMC10573561; doi:10.3390/ma16196346)
Supplement: Supplementary file 1 [file materials-16-06346-s001.zip]

Archive with 1 entries (1 files):
- materials-2615215-supplementary.pdf
